# Supplementary material for: Multinozzle Emitter for Improved Negative Mode Analysis of Reduced Native N-Glycans by Microflow Porous Graphitized Carbon Liquid Chromatography Mass Spectrometry
Source: Anal Chem. 2024 Apr 1;96(15):5746–51. doi: 10.1021/acs.analchem.3c03649 (PMC11024887; doi:10.1021/acs.analchem.3c03649)
Supplement: Supplementary file 2 — ac3c03649_si_002.xlsx [file ac3c03649_si_002.xlsx]

## Sheet: Table S1
Supporting Table S1. Diagnostic ions and relative retention times used for identifying glycan compositions and structures. Cx = Complex
Number	Glycan Class	m/z	Charge	Composition	Relative Retention Time	Structure	Diagnostic ions
1	Paucimannose	749.28	-1	GlcNAc2Man2 (A)	4.8		C ion: 341
							Z ion: 407
2	Paucimannose	749.28	-1	GlcNAc2Man2 (B)	5.5
3	Paucimannose	911.33	-1	GlcNAc2Man3 (D)	6.7		D ion: 323
							D ion-18:305
4	Paucimannose	1073.38	-1	GlcNAc2Man3 + Man1 (A)	5.8	x3	C ion:503
5	Paucimannose	1073.38	-1	GlcNAc2Man3 + Man1 (B)	6.3	#VALUE!	D ion:485
							D ion-18:467
6	Paucimannose	1073.38	-1	GlcNAc2Man3 + Man1 (C)	7.5	#VALUE!	D ion:485
							D ion-18:467
7	High Mannose	1235.44	-1	GlcNAc2Man3 + Man2 (A)	5	#VALUE!	D ion:485
							D ion-18:467
8	High Mannose	1235.44	-1	GlcNAc2Man3 + Man2 (B)	5.5	#VALUE!	D ion:485
							D ion-18:467
9	High Mannose	1235.44	-1	GlcNAc2Man3 + Man2 (C)	6	x2
10	High Mannose	1235.44	-1	GlcNAc2Man3 + Man2 (D)	7.6	#VALUE!	C ion:503
							D ion:647
							D ion-18:629
11	High Mannose	698.24	-2	GlcNAc2Man3 + Man3 (A)	6.2	#VALUE!
							D ion:647
							D ion-18:629
12	High Mannose	698.24	-2	GlcNAc2Man3 + Man3 (B)	6.8	#VALUE!
							D ion:809
							D ion-18:791
13	High Mannose	779.27	-2	GlcNAc2Man3 + Man4 (A)	6.2	#VALUE!
							D ion:809
							D ion-18:791
14	High Mannose	779.27	-2	GlcNAc2Man3 + Man4 (B)	6.3	#VALUE!
							D ion:809
							D ion-18:791
15	High Mannose	779.27	-2	GlcNAc2Man3 + Man4 (C)	6.4	#VALUE!
							D ion:647
							D ion-18:629
16	High Mannose	860.29	-2		6.1	#VALUE!
				GlcNAc2Man3 + Man5 (A)
							D ion:971
							D ion-18:953
17	High Mannose	860.29	-2	GlcNAc2Man3 + Man5 (B)	6.3	#VALUE!
							D ion:809
							D ion-18:791
18	High Mannose	860.29	-2	GlcNAc2Man3 + Man5 (C)	6.5	#VALUE!
							D ion:809
							D ion-18:791
19	High Mannose	860.29	-2	GlcNAc2Man3 + Man4,Glc1 (D)	7	#VALUE!	D ion:647
							D ion-18:629
20	High Mannose	941.32	-2	GlcNAc2Man3 + Man6 (A)	6.4	#VALUE!	D ion:971
							D ion-18:953
21	High Mannose	941.32	-2	GlcNAc2Man3 + Man5,Glc1 (B)	6.8	#VALUE!	D ion 809
							D ion-18:791
22	High Mannose	941.32	-2	GlcNAc2Man3 + Man5,Glc1 (C)	7	#VALUE!	D ion 809
							D ion-18:791
23	High Mannose	1022.34	-2	GlcNAc2Man3 + Man6,Glc1	6.9	#VALUE!	D ion:971
							D ion-18:953
24	Cx Mono	1114.41	-1	GlcNAc2Man3 + GlcNAc1	7.7	#VALUE!	D ion:526
							D ion-18:508
25	Cx Mono	783.27	-2	GlcNAc2Man3 + GlcNAc1,Gal1,NeuAc1 (A)	8.7	#VALUE!	C ion:835
							D ion:323
							D ion-18:305
							3-arm;6-Sia
26	Cx Mono	783.27	-2	GlcNAc2Man3 + GlcNAc1,Gal1,NeuAc1 (B)	10.1	#VALUE!	D ion:979
							D ion-18: 961
							6-arm;6-Sia
27	Cx Mono	783.27	-2	GlcNAc2Man3 + GlcNAc1,Gal1,NeuAc1 (A1)	10.8	#VALUE!	C ion:835
							D ion:323
							D ion-18:305
							3-arm;3-Sia
28	Cx Mono	710.75	-2	GlcNAc2Man3 + GlcNAc1,Gal1,Fuc1 (A)	8.5	#VALUE!	D ion:688
29	Cx Mono	710.75	-2	GlcNAc2Man3 + GlcNAc1,Gal1,Fuc1 (B)	10.5	#VALUE!
30	Cx Mono	856.3	-2	GlcNAc2Man3 + GlcNAc1,Gal1,Fuc1,NeuAc1 (B)	11.5	#VALUE!	D ion:979
							6-arm;6-Sia
31	Cx Mono	856.3	-2	GlcNAc2Man3 + GlcNAc1,Gal1,Fuc1,NeuAc1 (B1)	12.9	#VALUE!	D ion:979
							6-arm;3-Sia
32	Hybrid	637.73	-2	GlcNAc2Man3 + Man1,GlcNAc1	6.9	#VALUE!
33	Hybrid	718.75	-2	GlcNAc2Man3 + Man2,GlcNAc1 (A)	6.5	#VALUE!	D ion:647
							D ion-18:629
34	Hybrid	718.75	-2	GlcNAc2Man3 + Man1,GlcNAc1,Gal1 (B)	6.7	#VALUE!
							D ion:485
							D ion-18:467
35	Hybrid	791.78	-2	GlcNAc2Man3 + Man2,GlcNAc1,Fuc1	7.8	#VALUE!
36	Hybrid	799.78	-2	GlcNAc2Man3 + Man2,GlcNAc1,Gal1	7.4	#VALUE!	D ion:647
							D ion-18:629
37	Hybrid	820.29	-2	GlcNAc2Man3 + Man2,GlcNAc1,GalNAc1	7.2	#VALUE!	D ion:647
							D ion-18:629
38	Hybrid	864.3	-2	GlcNAc2Man3 + Man1,GlcNAc1,Gal1,NeuAc1 (A)	8.3	#VALUE!
							D ion:485
							D ion-18:467
							C ion:835
39	Hybrid	864.3	-2	GlcNAc2Man3 + Man1,GlcNAc1,Gal1,NeuAc1 (B)	10.7	#VALUE!	D ion:485
							D ion-18:467
40	Hybrid	872.81	-2	GlcNAc2Man3 + Man2,GlcNAc1,Gal1,Fuc1 (A)	8.6	#VALUE!	D ion:647
							D ion-18:629
							C ion:690
41	Hybrid	872.81	-2	GlcNAc2Man3 + Man2,GlcNAc1,Gal1,Fuc1 (B)	9.2	#VALUE!	D ion:647
							D ion-18:629
							Z ion:350
42	Hybrid	937.33	-2	GlcNAc2Man3 + Man1,GlcNAc1,Gal1,Fuc1,NeuAc1 (A)	9.9	#VALUE!	D ion:485
							D ion-18:467
43	Hybrid	937.33	-2	GlcNAc2Man3 + Man1,GlcNAc1,Gal1,Fuc1,NeuAc1 (B)	11.6	#VALUE!	D ion:485
							D ion-18:467
44	Hybrid	945.33	-2	GlcNAc2Man3 + Man2,GlcNAc1,Gal1,NeuAc1 (A)	9.1	#VALUE!	D ion:647
							D ion-18:629
45	Hybrid	945.33	-2	GlcNAc2Man3 + Man2,GlcNAc1,Gal1,NeuAc1 (B)	11.1	#VALUE!	D ion:647
							D ion-18:629
46	Bisecting	637.73	-2	GlcNAc2Man3 + Man1,GlcNAc1	5.4	#VALUE!
47	Bisecting	759.78	-2	GlcNAc2Man3 + GlcNAc3	4.2	#VALUE!	D ion-221 :508
48	Bisecting	832.81	-2	GlcNAc2Man3 + GlcNAc3,Fuc1	5.9	#VALUE!	D ion-221 :508
							Z ion:553
49	Bisecting	840.81	-2	GlcNAc2Man3 + GlcNAc3,Gal1 (A)	4.8	#VALUE!	D ion-221:508
50	Bisecting	840.81	-2	GlcNAc2Man3 + GlcNAc3,Gal1 (B)	5	#VALUE!	D ion-221:670
51	Bisecting	913.83	-2	GlcNAc2Man3 + GlcNAc3,Gal1,Fuc1 (A)	6.4	#VALUE!	D ion-221:508
52	Bisecting	913.83	-2	GlcNAc2Man3 + GlcNAc3,Gal1,Fuc1 (B)	6.6	#VALUE!	D ion-221:670
53	Bisecting	921.83	-2	GlcNAc2Man3 + GlcNAc3,Gal2	5.7	#VALUE!	D ion-221:670
54	Bisecting	994.86	-2	GlcNAc2Man3 + GlcNAc3,Gal2,Fuc1	7.2	#VALUE!	D ion-221:670
55	Bisecting	986.35	-2	GlcNAc2Man3 + GlcNAc3,Gal1,NeuAc1 (A)	7.6	#VALUE!
56	Bisecting	986.35	-2	GlcNAc2Man3 + GlcNAc3,Gal1,NeuAc1 (B)	8	#VALUE!
57	Bisecting	1067.38	-2	GlcNAc2Man3 + GlcNAc3,Gal2,NeuAc1	7.1	#VALUE!	C ion:835
							D ion-221:670
58	Bisecting	1067.38	-2	GlcNAc2Man3 + GlcNAc3,Gal2,NeuAc1	7.3	#VALUE!	C ion:835
							D ion-221:670
59	Bisecting	1059.38	-2	GlcNAc2Man3 + GlcNAc3,Gal1,Fuc1,NeuAc1 (A)	7.9	#VALUE!	C ion:835
							D ion-221:961
60	Bisecting	1059.38	-2	GlcNAc2Man3 + GlcNAc3,Gal1,Fuc1,NeuAc1 (B)	9.4	#VALUE!	C ion:835
							D ion-221:961
61	Bisecting	1140.41	-2	GlcNAc2Man3 + GlcNAc3,Gal2,Fuc1,NeuAc1 (A)	8.4	#VALUE!	D ion-221:961
							C ion:835
62	Bisecting	1140.41	-2	GlcNAc2Man3 + GlcNAc3,Gal2,Fuc1,NeuAc1 (B)	8.6	#VALUE!	D ion-221:670
							C ion:835
63	Bisecting	1212.93	-2	GlcNAc2Man3 + GlcNAc3,Gal2, NeuAc2	7.1	#VALUE!
64	Bisecting	1285.96	-2	GlcNAc2Man3 + GlcNAc3,Gal2,Fuc1,NeuAc2	7.6	#VALUE!
65	Cx Bi	658.24	-2	GlcNAc2Man3 + GlcNAc2	6.2	#VALUE!
							D ion:526
66	Cx Bi	731.27	-2	GlcNAc2Man3 + GlcNAc2,Fuc1	8.2	#VALUE!
							D ion:526
67	Cx Bi	739.27	-2	GlcNAc2Man3 + GlcNAc2,Gal1 (A)	7.1	#VALUE!
							D ion:688
68	Cx Bi	739.27	-2	GlcNAc2Man3 + GlcNAc2,Gal1 (B)	7.5	#VALUE!
							D ion:526
							D ion-18:508
69	Cx Bi	812.29	-2	GlcNAc2Man3 + GlcNAc2,Gal1,Fuc1 (A)	8.9	#VALUE!
							D ion:688
70	Cx Bi	812.29	-2	GlcNAc2Man3 + GlcNAc2,Gal1,Fuc1 (B)	9.2	#VALUE!
							D ion:526
							D ion-18:508
71	Cx Bi	820.29	-2	GlcNAc2Man3 + GlcNAc2,Gal2	8.2	#VALUE!
							D ion:688
72	Cx Bi	884.81	-2	GlcNAc2Man3 + GlcNAc2,Gal1,NeuAc1 (A)	8.6	#VALUE!
							D ion:979
73	Cx Bi	884.81	-2	GlcNAc2Man3 + GlcNAc2,Gal1,NeuAc1 (B)	9.1	#VALUE!
							C ion:835
74	Cx Bi	893.32	-2	GlcNAc2Man3 + GlcNAc2,Gal2,Fuc1	9.9	#VALUE!
							D ion:688
75	Cx Bi	957.84	-2	GlcNAc2Man3 + GlcNAc2,Gal1,Fuc1,NeuAc1 (A)	10.6	#VALUE!
							C ion:835
76	Cx Bi	957.84	-2	GlcNAc2Man3 + GlcNAc2,Gal1,Fuc1,NeuAc1 (B)	11.9	#VALUE!
							D ion:979
77	Cx Bi	965.84	-2	GlcNAc2Man3 + GlcNAc2,Gal2,NeuAc1 (A)	9.5	#VALUE!	D ion:979
78	Cx Bi	965.84	-2	GlcNAc2Man3 + GlcNAc2,Gal2,NeuAc1 (A)	9.7	#VALUE!
							C ion:835
							D ion:688
79	Cx Bi	965.84	-2	GlcNAc2Man3 + GlcNAc2,Gal2,NeuAc1 (A1)	11.4	#VALUE!	C ion:835
80	Cx Bi	1038.87	-2	GlcNAc2Man3 + GlcNAc2,Gal2,Fuc1,NeuAc1 (A)	11	#VALUE!
81	Cx Bi	1038.87	-2	GlcNAc2Man3 + GlcNAc2,Gal2,Fuc1,NeuAc1 (B)	11.4	#VALUE!
82	Cx Bi	1038.87	-2	GlcNAc2Man3 + GlcNAc2,Gal2,Fuc1,NeuAc1 (A)	12.1	#VALUE!
83	Cx Bi	1038.87	-2	GlcNAc2Man3 + GlcNAc2,Gal2,Fuc1,NeuAc1 (B)	12.5	#VALUE!
84	Cx Bi	1059.38	-2	GlcNAc2Man3 + GlcNAc2,GalNAc1,Gal1,Fuc1, NeuAc1	10.7	#VALUE!
							C ion:876
							D ion:688
							B ion:696
85	Cx Bi	1111.39	-2	GlcNAc2Man3 + GlcNAc2,Gal2,NeuAc2 (A)	11.1	#VALUE!
							D ion-18:961
86	Cx Bi	1111.39	-2	GlcNAc2Man3 + GlcNAc2,Gal2,NeuAc2 (B)	12.6	#VALUE!
87	Cx Bi	1111.39	-2	GlcNAc2Man3 + GlcNAc2,Gal2,NeuAc2 (C)	13.6	#VALUE!
88	Cx Bi	1184.42	-2	GlcNAc2Man3 + GlcNAc2,Gal2,Fuc1,NeuAc2 (A)	11.9	#VALUE!
89	Cx Bi	1184.42	-2	GlcNAc2Man3 + GlcNAc2,Gal2,Fuc1,NeuAc2 (B)	12	#VALUE!
90	Cx Bi	1184.42	-2	GlcNAc2Man3 + GlcNAc2,Gal2,Fuc1,NeuAc2 (B)	13.3	#VALUE!
91	Cx Bi	1184.42	-2	GlcNAc2Man3 + GlcNAc2,Gal2,Fuc1,NeuAc2 (C)	13.9	#VALUE!
92	Cx Tri	1002.86	-2	GlcNAc2Man3 + GlcNAc3,Gal3 (B)	9.3	#VALUE!	D ion:1053
							D ion-18:1035
							D ion-36:1017
93	Cx Tri	1002.86	-2	GlcNAc2Man3 + GlcNAc3,Gal3 (B)	10.2	#VALUE!
							E ion:831
94	Cx Tri	1059.38	-2	GlcNAc2Man3 + GlcNAc3,Gal1,Fuc1,NeuAc1 (A)	11.1	#VALUE!
95	Cx Tri	1059.38	-2	GlcNAc2Man3 + GlcNAc3,Gal1,Fuc1,NeuAc1 (B)	12.1	#VALUE!
96	Cx Tri	1059.38	-2	GlcNAc2Man3 + GlcNAc3,Gal1,Fuc1,NeuAc1 (C)	12.3	#VALUE!
97	Cx Tri	1075.89	-2	GlcNAc2Man3 + GlcNAc3,Gal3,Fuc1 (A)	10.7	#VALUE!	D ion:1053
							D ion-18:1035
							D ion-36:1017
98	Cx Tri	1075.89	-2	GlcNAc2Man3 + GlcNAc3,Gal3,Fuc1 (B)	11.2	#VALUE!
							E ion:831
100	Cx Tri	1148.41	-2	GlcNAc2Man3 + GlcNAc3,Gal3,NeuAc1	10.5	#VALUE!
101	Cx Tri	1148.41	-2	GlcNAc2Man3 + GlcNAc3,Gal3,NeuAc1	10.6	#VALUE!
102	Cx Tri	1148.41	-2	GlcNAc2Man3 + GlcNAc3,Gal3,NeuAc1	11.6	#VALUE!
							D ion:1344
							D ion-18:1326
103	Cx Tri	1148.41	-2	GlcNAc2Man3 + GlcNAc3,Gal3,NeuAc1	11.8	#VALUE!
104	Cx Tri	1148.41	-2	GlcNAc2Man3 + GlcNAc3,Gal3,NeuAc1	12	#VALUE!
105	Cx Tri	1221.43	-2	GlcNAc2Man3 + GlcNAc3,Gal3,Fuc1,NeuAc1 (A)	11.3	#VALUE!
106	Cx Tri	1221.43	-2	GlcNAc2Man3 + GlcNAc3,Gal3,Fuc1,NeuAc1 (B)	11.8	#VALUE!
107	Cx Tri	1221.43	-2	GlcNAc2Man3 + GlcNAc3,Gal3,Fuc1,NeuAc1 (C)	12.2	#VALUE!
108	Cx Tri	1221.43	-2	GlcNAc2Man3 + GlcNAc3,Gal3,Fuc1,NeuAc1 (D)	12.3	#VALUE!
109	Cx Tri	1221.43	-2	GlcNAc2Man3 + GlcNAc3,Gal3,Fuc1,NeuAc1 (E)	12.5	#VALUE!
110	Cx Tri	1221.43	-2	GlcNAc2Man3 + GlcNAc3,Gal3,Fuc1,NeuAc1 (F)	12.8	#VALUE!
111	Cx Tri	1221.43	-2	GlcNAc2Man3 + GlcNAc3,Gal3,Fuc1,NeuAc1 (G)	13	#VALUE!
112	Cx Tri	1221.43	-2	GlcNAc2Man3 + GlcNAc3,Gal3,Fuc1,NeuAc1 (H)	13.2	#VALUE!
113	Cx Tri	1221.43	-2	GlcNAc2Man3 + GlcNAc3,Gal3,Fuc1,NeuAc1 (H)	13.3	#VALUE!
114	Cx Tri	1393.95	-2	GlcNAc2Man3 + GlcNAc3,Gal3,NeuAc2	ND	#VALUE!
115	Cx Tri	1393.95	-2	GlcNAc2Man3 + GlcNAc3,Gal3,NeuAc2	ND	#VALUE!
116	Cx Tri	1393.95	-2	GlcNAc2Man3 + GlcNAc3,Gal3,NeuAc2	ND	#VALUE!
117	Cx Tri	1393.95	-2	GlcNAc2Man3 + GlcNAc3,Gal3,NeuAc2	ND	#VALUE!
118	Cx Tri	1393.95	-2	GlcNAc2Man3 + GlcNAc3,Gal3,NeuAc2	ND	#VALUE!
119	Cx Tri	1393.95	-2	GlcNAc2Man3 + GlcNAc3,Gal3,NeuAc2	ND	#VALUE!
120	Cx Tri	1393.95	-2	GlcNAc2Man3 + GlcNAc3,Gal3,NeuAc2	ND	#VALUE!
121	Cx Tri	1393.95	-2	GlcNAc2Man3 + GlcNAc3,Gal3,NeuAc2	ND	#VALUE!
122	Cx Tri	1366.98	-2	GlcNAc2Man3 + GlcNAc3,Gal3,Fuc1,NeuAc2 (A)	13.4	#VALUE!
123	Cx Tri	1366.98	-2	GlcNAc2Man3 + GlcNAc3,Gal3,Fuc1,NeuAc2 (B)	13.8	#VALUE!
124	Cx Tri	1366.98	-2	GlcNAc2Man3 + GlcNAc3,Gal3,Fuc1,NeuAc2 (C	13.95	#VALUE!
125	Cx Tri	1366.98	-2	GlcNAc2Man3 + GlcNAc3,Gal3,Fuc1,NeuAc2 (D)	14.1	#VALUE!
126	Cx Tri	1439.51	-2	GlcNAc2Man3 + GlcNAc3,Gal3, NeuAc3	ND	#VALUE!
127	Cx Tri	1439.51	-2	GlcNAc2Man3 + GlcNAc3,Gal3, NeuAc3	ND	#VALUE!
128	Cx Tri	1439.51	-2	GlcNAc2Man3 + GlcNAc3,Gal3, NeuAc3	ND	#VALUE!
129	Cx Tri	1512.53	-2	GlcNAc2Man3 + GlcNAc3,Gal3, Fuc1, NeuAc3	ND	#VALUE!
130	Cx Tri	1512.53	-2	GlcNAc2Man3 + GlcNAc3,Gal3, Fuc1, NeuAc3	ND	#VALUE!
131	Cx Tri	1512.53	-2	GlcNAc2Man3 + GlcNAc3,Gal3, Fuc1, NeuAc3	ND	#VALUE!
132	Cx Tetra	1330.9	-2	GlcNAc2Man3 + GlcNAc4,Gal4, NeuAc1	ND	#VALUE!
133	Cx Tetra	1330.9	-2	GlcNAc2Man3 + GlcNAc4,Gal4, NeuAc1	ND	#VALUE!
134	Cx Tetra	1404	-2	GlcNAc2Man3 + GlcNAc4,Gal4, Fuc1, NeuAc1	ND	#VALUE!
135	Cx Tetra	1404	-2	GlcNAc2Man3 + GlcNAc4,Gal4, Fuc1, NeuAc1	ND	#VALUE!
136	Cx Tetra	1404	-2	GlcNAc2Man3 + GlcNAc4,Gal4, Fuc1, NeuAc1	ND	#VALUE!
137	Cx Tetra	1476.52	-2	GlcNAc2Man3 + GlcNAc4,Gal4, NeuAc2	ND	#VALUE!
138	Cx Tetra	1476.52	-2	GlcNAc2Man3 + GlcNAc4,Gal4, NeuAc2	ND	#VALUE!
139	Cx Tetra	1476.52	-2	GlcNAc2Man3 + GlcNAc4,Gal4, NeuAc2	ND	#VALUE!
139	Cx Tetra	1476.52	-2	GlcNAc2Man3 + GlcNAc4,Gal4, NeuAc2	ND	#VALUE!
140	Cx Tetra	1622.07	-2	GlcNAc2Man3 +GlcNAc4,Gal4, NeuAc3	ND	#VALUE!
141	Cx Tetra	1622.07	-2	GlcNAc2Man3 +GlcNAc4,Gal4, NeuAc3	ND	#VALUE!
142	Cx Tetra	1622.07	-2	GlcNAc2Man3 +GlcNAc4,Gal4, NeuAc3	ND	#VALUE!
142	Cx Tetra	1622.07	-2	GlcNAc2Man3 +GlcNAc4,Gal4, NeuAc3	ND	#VALUE!
143	Cx Tetra	1622.07	-2	GlcNAc2Man3 +GlcNAc4,Gal4, NeuAc3	ND	#VALUE!
143	Cx Tetra	1622.07	-2	GlcNAc2Man3 +GlcNAc4,Gal4, NeuAc3	ND	#VALUE!
144	Cx Tetra	1622.07	-2	GlcNAc2Man3 +GlcNAc4,Gal4, NeuAc3	ND	#VALUE!
145	Cx Tetra	1622.07	-2	GlcNAc2Man3 +GlcNAc4,Gal4, NeuAc3	ND	#VALUE!
146	Cx Tetra	1622.07	-2	GlcNAc2Man3 +GlcNAc4,Gal4, NeuAc3	ND	#VALUE!
147	Cx Tetra	1695.1	-2	GlcNAc2Man3 +GlcNAc4,Gal4, Fuc1, NeuAc3	ND	#VALUE!
148	Cx Tetra	1695.1	-2	GlcNAc2Man3 +GlcNAc4,Gal4, Fuc1, NeuAc3	ND	#VALUE!

## Sheet: Table S2
Supporting Table S2. Normalized peak area and percentage relative standard deviation (RSD%) from peak area obtained from Skyline analysis.
			M3							ESI
Glycan Class	Glycan		941_Moon_20220829_90_MW042_NISTpool_001 Total Area MS1	941_Moon_20220829_90_MW042_NISTpool_002 Total Area MS1	941_Moon_20220829_90_MW042_NISTpool_003 Total Area MS1	Mean	SD			941_Moon_20220831_90_MW042_NISTpool_001 Total Area MS1	941_Moon_20220831_90_MW042_NISTpool_002 Total Area MS1	941_Moon_20220831_90_MW042_NISTpool_003 Total Area MS1	Mean	SD
Pauci-mannose	GlcNAc2Man2 (RRT:4.8A)		6295035	5914201	6263009	6157415	211237			2713467	2605215	2465094	2594592	124527
Pauci-mannose	GlcNAc2Man2 (RRT:5.5B)		1463319	1430568	1466657	1.45351e+06	19942.4			558113	516807	530660	535193	21022.8
Pauci-mannose	GlcNAc2Man3 (RRT:6.7D)		27037996	26626164	29195448	2.76199e+07	1.37994e+06			10010470	10118697	9802319	9977162	160797
Pauci-mannose	GlcNAc2Man3 + Man1 (RRT:5.8A)		27815152	24533674	26127542	2.61588e+07	1.64096e+06			12231371	10957075	10502063	1.12302e+07	896416
Pauci-mannose	GlcNAc2Man3 + Man1 (RRT:6.3B)		3753393	3742888	3786688	3.76099e+06	22866.8			1766296	1659195	1549396	1.6583e+06	108453
Pauci-mannose	GlcNAc2Man3 + Man1 (RRT:7.5C)		12776070	11813047	12133144	1.22408e+07	490447			6016974	5065356	4851250	5.31119e+06	620528
High Mannose	GlcNAc2Man3 + Man2 (RRT:5A)		11700959	11411061	11744567	1.16189e+07	181277			5623227	5244821	4990278	5.28611e+06	318488
High Mannose	GlcNAc2Man3 + Man2 (RRT:5.5B)		3522331	3612434	3556008	3563591	45527.6			1708954	1476981	1525516	1.57048e+06	122350
High Mannose	GlcNAc2Man3 + Man2 (RRT:6C)		6651871	7179763	7562996	7.13154e+06	457472			3290736	3072211	2925107	3096018	183973
High Mannose	GlcNAc2Man3 + Man2 (RRT:7.6D)		3588640512	3327688448	3343117056	3419815339	1.4641e+08			1286253824	1266626304	1169489920	1240790016	6.25227e+07
High Mannose	GlcNAc2Man3 + Man3 (RRT:6.2A)		2704459264	2379517952	2416338176	2500105131	1.77931e+08			1208666112	1191999232	1124421120	1175028821	4.46128e+07
High Mannose	GlcNAc2Man3 + Man3 (RRT:6.8B)		426870528	377984736	419406336	408087200	2.63353e+07			184025120	179178352	174986816	1.79397e+08	4.52311e+06
High Mannose	GlcNAc2Man3 + Man4 (RRT:6.2A)		875293248	788379008	776800704	8.13491e+08	5.38345e+07			265197392	272340128	256852320	2.64797e+08	7.75168e+06
High Mannose	GlcNAc2Man3 + Man4 (RRT:6.3B)		206441088	222612608	237557984	2.22204e+08	1.55625e+07			29361362	33401376	23435474	2.87327e+07	5.0126e+06
High Mannose	GlcNAc2Man3 + Man4 (RRT:6.4C)		251318128	207504480	189353424	2.16059e+08	3.18557e+07			78541344	61440112	84919552	7.4967e+07	1.2141e+07
High Mannose	GlcNAc2Man3 + Man5 (RRT:6.1A)		944880832	846345728	842224384	8.77817e+08	5.81155e+07			227934720	215208464	221899504	221680896	6.36594e+06
High Mannose	GlcNAc2Man3 + Man5 (RRT:6.3B)		1556435328	1370526208	1403566336	1443509291	9.91823e+07			389801344	364849440	365179808	373276864	1.43116e+07
High Mannose	GlcNAc2Man3 + Man5 (RRT:6.5C)		146064400	137792976	137883456	1.4058e+08	4.74961e+06			54814328	80457464	55979904	6.37506e+07	1.44803e+07
High Mannose	GlcNAc2Man3 + Man4,Glc1 (RRT:7)		183940064	176913728	170685856	1.7718e+08	6.63111e+06			55950928	57082980	54380144	55804684	1.35734e+06
High Mannose	GlcNAc2Man3 + Man6 (RRT:6.4)		2152478464	2137831296	2090778624	2127029461	3.2237e+07			531042816	535917056	533855680	533605184	2.44676e+06
High Mannose	GlcNAc2Man3 + Man5,Glc1 (RRT:6.8B)		168783680	159151552	161632080	163189104	5.00127e+06			78467680	63315680	75815832	72533064	8.09186e+06
High Mannose	GlcNAc2Man3 + Man5,Glc1 (RRT:7 C)		98489872	89898024	93343240	9.39104e+07	4.32391e+06			25877248	21813368	23115584	2.36021e+07	2.07516e+06
High Mannose	GlcNAc2Man3 + Man6,Glc1 (RRT:6.9)		318222976	320481088	322756416	3.20487e+08	2.26673e+06			87174872	82789728	81495864	8.38202e+07	2.97643e+06
Cx Mono	GlcNAc2Man3 + GlcNAc1 (RRT:7.7)		7305859	7152621	8185607	7548029	557449			2786392	2552207	2576789	2.63846e+06	128699
Cx Mono	GlcNAc2Man3 + GlcNAc1,Gal1,NeuAc1 (RRT:8.7A)		381620480	373937248	382855744	3.79471e+08	4.83214e+06			139219168	132251904	122823040	1.31431e+08	8.2288e+06
Cx Mono	GlcNAc2Man3 + GlcNAc1,Gal1,NeuAc1 (RRT:10.1B)		22268580	20447874	19037690	2.05847e+07	1.61979e+06			6314285	5817738	6215401	6115808	262828
Cx Mono	GlcNAc2Man3 + GlcNAc1,Gal1,NeuAc1 (RRT:10.8A1)		26513616	27332968	25884896	26577160	726124			10123916	9470560	8995246	9.52991e+06	566671
Cx Mono	GlcNAc2Man3 + GlcNAc1,Gal1,Fuc1 (RRT:8.5A)		24271136	21959404	22537928	2.29228e+07	1.20297e+06			10703018	9834563	9282151	9.93991e+06	716268
Cx Mono	GlcNAc2Man3 + GlcNAc1,Gal1,Fuc1 (RRT:10.5B)		9999016	8750264	8751516	9166932	720606			3965497	3797307	3868570	3.87712e+06	84420.7
Cx Mono	GlcNAc2Man3 + GlcNAc1,Gal1,Fuc1,NeuAc1 (RRT:11.5B)		367179008	328386016	341921088	345828704	1.96895e+07			107132728	100042760	102581992	1.03252e+08	3.59223e+06
Cx Mono	GlcNAc2Man3 + GlcNAc1,Gal1,Fuc1,NeuAc1 (RRT:12.9B1)		15794392	13961688	14228297	14661459	990163			5382142	5266713	5338536	5.32913e+06	58286.5
Hybrid	GlcNAc2Man3 + Man1,GlcNAc1 (RRT:6.9)		12501673	11130486	10861824	1.1498e+07	879530			4366684	4464523	4100114	4.31044e+06	188603
Hybrid	GlcNAc2Man3 + Man2,GlcNAc1 (RRT:6.5A)		185416688	168632736	169367456	1.74472e+08	9.48524e+06			70430384	63525372	62256784	65404180	4.39879e+06
Hybrid	GlcNAc2Man3 + Man1,GlcNAc1,Gal1 (RRT:6.7B)		49322692	44527380	44239632	4.60299e+07	2.85527e+06			16867792	15377178	17499838	1.65816e+07	1.08989e+06
Hybrid	GlcNAc2Man3 + Man2,GlcNAc1,Fuc1 (RRT:7.8)		174487104	155301936	161116800	163635280	9.83741e+06			54463028	49502636	48680072	50881912	3.12849e+06
Hybrid	GlcNAc2Man3 + Man2,GlcNAc1,Gal1 (RRT:7.4)		356738592	328756128	334856736	340117152	1.47142e+07			123294472	115956272	112761928	1.17338e+08	5.40042e+06
Hybrid	GlcNAc2Man3 + Man2,GlcNAc1,GalNAc1 (RRT:7.2)		41826132	35902720	35675176	3.78013e+07	3.48743e+06			14658850	13623509	13423942	1.39021e+07	662917
Hybrid	GlcNAc2Man3 + Man1,GlcNAc1,Gal1,NeuAc1 (RRT:8.3A)		783354496	691790656	730559552	7.35235e+08	4.59606e+07			275990816	259296608	255899456	263728960	1.07541e+07
Hybrid	GlcNAc2Man3 + Man1,GlcNAc1,Gal1,NeuAc1 (RRT:10.7B)		51335004	54090404	56279944	53901784	2.47786e+06			22548980	20250320	17793436	2.01976e+07	2.37821e+06
Hybrid	GlcNAc2Man3 + Man2,GlcNAc1,Gal1,Fuc1 (RRT:8.6)		31443950	28596710	30042150	3.00276e+07	1.42368e+06			9988346	9113171	9285199	9.46224e+06	463670
Hybrid	GlcNAc2Man3 + Man2,GlcNAc1,Gal1,Fuc1 (RRT:9.2)		24444750	22565940	22914090	23308260	999505			6968254	6970135	7293343	7077244	187150
Hybrid	GlcNAc2Man3 + Man1,GlcNAc1,Gal1,Fuc1,NeuAc1 (RRT:9.9A)		135441504	119317360	120853512	1.25204e+08	8.89904e+06			40076748	38435156	37993772	3.88352e+07	1.09761e+06
Hybrid	GlcNAc2Man3 + Man1,GlcNAc1,Gal1,Fuc1,NeuAc1 (RRT:11.6B)		15904732	14647774	14631047	1.50612e+07	730582			5358172	4829434	5041824	5.07648e+06	266067
Hybrid	GlcNAc2Man3 + Man2,GlcNAc1,Gal1,NeuAc1 (RRT:9.1A)		109499784	94231872	129869472	111200376	1.78796e+07			37101768	34966512	33566252	3.52115e+07	1.78045e+06
Hybrid	GlcNAc2Man3 + Man2,GlcNAc1,Gal1,NeuAc1 (RRT:11.1B)		603261952	557037056	563718528	574672512	2.49835e+07			184851840	169276512	169594016	1.74574e+08	8.90218e+06
Bisecting	GlcNAc2Man3 + Man1,GlcNAc1 (RRT:5.4)		12564044	11309525	11021740	1.16318e+07	820095			4514870	4418107	4212521	4.38183e+06	154404
Bisecting	GlcNAc2Man3 + GlcNAc3 (RRT:4.2)		374806304	337240576	335840064	349295648	2.2104e+07			137124144	127971056	121307312	1.28801e+08	7.941e+06
Bisecting	GlcNAc2Man3 + GlcNAc3,Fuc1 (RRT:5.9)		853045248	787379648	792452352	8.10959e+08	3.65358e+07			294175904	276157280	257084416	2.75806e+08	1.85482e+07
Bisecting	GlcNAc2Man3 + GlcNAc3,Gal1 (RRT:4.8A)		152744768	134811040	138565856	1.42041e+08	9.45832e+06			54172212	48209972	47878216	50086800	3.54196e+06
Bisecting	GlcNAc2Man3 + GlcNAc3,Gal1 (RRT:5B)		510968480	466830976	479728416	485842624	2.26951e+07			181416464	168782592	166844224	172347760	7.9133e+06
Bisecting	GlcNAc2Man3 + GlcNAc3,Gal1,Fuc1 (RRT:6.4A)		310725568	281341376	278285888	2.90118e+08	1.79123e+07			107262920	97263840	94293392	9.96067e+07	6.79478e+06
Bisecting	GlcNAc2Man3 + GlcNAc3,Gal1,Fuc1 (RRT:6.6B)		2254241792	2114021376	2096918272	2155060480	8.63182e+07			722628992	658138240	691606464	690791232	3.22531e+07
Bisecting	GlcNAc2Man3 + GlcNAc3,Gal2 (RRT:5.7)		270956416	292923264	288111392	283997024	1.15469e+07			111190512	103021608	101645440	1.05286e+08	5.15967e+06
Bisecting	GlcNAc2Man3 + GlcNAc3,Gal2,Fuc1 (RRT:7.2)		1690834688	1629756416	1583244032	1634611712	5.39594e+07			511813120	497954112	475395136	4.95054e+08	1.83814e+07
Bisecting	GlcNAc2Man3 + GlcNAc3,Gal1,NeuAc1 (A)		400812928	356970688	363463232	3.73749e+08	2.36618e+07			138762976	136882512	133073840	136239776	2.89852e+06
Bisecting	GlcNAc2Man3 + GlcNAc3,Gal1,NeuAc1 (B)		72422056	70383696	73558984	7.21216e+07	1.60883e+06			30701742	25201940	28588662	2.81641e+07	2.77437e+06
Bisecting	GlcNAc2Man3 + GlcNAc3,Gal2,NeuAc1 (RRT:7.1A)		40333944	36673584	36055468	3.76877e+07	2.31249e+06			12667314	11396953	13202011	1.24221e+07	927178
Bisecting	GlcNAc2Man3 + GlcNAc3,Gal2,NeuAc1 (RRT:7.3B)		1282584576	1307305728	1337004928	1308965077	2.72481e+07			421523328	400097728	393286528	4.04969e+08	1.47353e+07
Bisecting	GlcNAc2Man3 + GlcNAc3,Gal1,Fuc1,NeuAc1 (RRT:7.9A)		268369760	225019712	224940640	2.39443e+08	2.5051e+07			75146752	71908136	67671792	71575560	3.74856e+06
Bisecting	GlcNAc2Man3 + GlcNAc3,Gal1,Fuc1,NeuAc1 (RRT:9.35B)		274412096	250839872	255945568	2.60399e+08	12401146			98243504	82350512	84746848	8.8447e+07	8.56825e+06
Bisecting	GlcNAc2Man3 + GlcNAc3,Gal2,Fuc1,NeuAc1 (RRT:8.4A)		419934496	377328576	395997408	3.97753e+08	2.13572e+07			121547368	117916112	114592912	1.18019e+08	3.47836e+06
Bisecting	GlcNAc2Man3 + GlcNAc3,Gal2,Fuc1,NeuAc1 (RRT:8.6B)		4502053376	4163713280	4108642304	4258136320	2.13025e+08			1416308736	1348210176	1252178432	1338899115	8.24604e+07
Bisecting	GlcNAc2Man3 + GlcNAc3,Gal2,NeuAc2 (RRT:7.1A)		106982816	97346392	100438776	101589328	4.92016e+06			29713734	27741524	26873964	2.81097e+07	1.45525e+06
Bisecting	GlcNAc2Man3 + GlcNAc3,Gal2,Fuc1,NeuAc2 (RRT:7.1A)		2278061312	1978530816	1916697088	2057763072	1.93273e+08			609224832	622543616	594532352	6.08767e+08	1.40112e+07
Cx Bi	GlcNAc2Man3 + GlcNAc2 (RRT:6.2)		110734472	103211408	102719336	105555072	4.49223e+06			39818408	39284840	35782340	38295196	2.19249e+06
Cx Bi	GlcNAc2Man3 + GlcNAc2,Fuc1 (RRT:8.2)		3504926720	3037426688	3063309312	3201887573	2.62758e+08			1159806848	1092648704	1020104128	1090853227	6.98687e+07
Cx Bi	GlcNAc2Man3 + GlcNAc2,Gal1 (RRT:7.1A)		232080032	218168000	214522672	2.2159e+08	9.26547e+06			77466312	73397392	72219872	74361192	2.75281e+06
Cx Bi	GlcNAc2Man3 + GlcNAc2,Gal1 (RRT:7.5B)		99252688	91389432	89789480	93477200	5.06529e+06			34695288	31229860	28941092	31622080	2.89708e+06
Cx Bi	GlcNAc2Man3 + GlcNAc2,Gal1,Fuc1 (RRT:8.9A)		4829123584	4631555072	4810473472	4757050709	1.09082e+08			1319287936	1380580864	1392432896	1364100565	3.92587e+07
Cx Bi	GlcNAc2Man3 + GlcNAc2,Gal1,Fuc1 (RRT:8.9B)		1627338880	1468243072	1458384768	1517988907	9.4828e+07			553990208	532055488	520159168	5.35402e+08	1.71619e+07
Cx Bi	GlcNAc2Man3 + GlcNAc2,Gal2 (RRT:8.2)		1761004160	1574699264	1607705088	1647802837	9.94145e+07			583632128	553570688	511801024	5.49668e+08	3.60742e+07
Cx Bi	GlcNAc2Man3 + GlcNAc2,Gal1,NeuAc1 (RRT:8.6A)		52144696	49005912	51387072	5.08459e+07	1.63788e+06			17596996	17564390	15912488	1.70246e+07	963277
Cx Bi	GlcNAc2Man3 + GlcNAc2,Gal1,NeuAc1 (RRT:9.1B)		771243328	691078528	691575296	7.17966e+08	4.61404e+07			243183232	229191584	230655168	234343328	7.69048e+06
Cx Bi	GlcNAc2Man3 + GlcNAc2,Gal2,Fuc1 (RRT:9.9)		4697421312	4166352896	4281811968	4381862059	2.79313e+08			1302364928	1251074176	1310091264	1287843456	3.20766e+07
Cx Bi	GlcNAc2Man3 + GlcNAc2,Gal1,Fuc1,NeuAc1 (RRT:10.6A)		87446616	77599888	76777768	8.06081e+07	5.93659e+06			22141800	21484628	21845536	21823988	329115
Cx Bi	GlcNAc2Man3 + GlcNAc2,Gal1,Fuc1,NeuAc1 (RRT:11.9B)		626293632	600120960	586298880	604237824	2.03127e+07			225508800	203714640	187956192	205726544	1.8857e+07
Cx Bi	GlcNAc2Man3 + GlcNAc2,Gal2,NeuAc1 (RRT:9.5B)		3553016832	3027565568	3214036992	3264873131	2.66389e+08			946534400	810226624	673340032	8.10034e+08	1.36597e+08
Cx Bi	GlcNAc2Man3 + GlcNAc2,Gal2,NeuAc1 (RRT:9.7A)		31567933440	28330213376	30142715904	30013620907	1622715915			9540670464	8871493632	8908727296	9106963797	3.76062e+08
Cx Bi	GlcNAc2Man3 + GlcNAc2,Gal2,NeuAc1 (RRT:11.4A1)		731593664	674151936	639890752	681878784	4.63372e+07			218657760	221415440	207526864	215866688	7.35294e+06
Cx Bi	GlcNAc2Man3 + GlcNAc2,Gal2,Fuc1,NeuAc1 (RRT:11A)		327146496	309535552	317601632	318094560	8.81581e+06			100352824	90673128	105053912	98693288	7.33262e+06
Cx Bi	GlcNAc2Man3 + GlcNAc2,Gal2,Fuc1,NeuAc1 (RRT:11A)		477388800	405818208	410609344	4.31272e+08	4.001e+07			120567832	130100336	117883536	122850568	6.42034e+06
Cx Bi	GlcNAc2Man3 + GlcNAc2,Gal2,Fuc1,NeuAc1 (RRT:12.1B)		13857647616	12910350336	12854521856	13207506603	5.6373e+08			3825036288	3346840832	3430465792	3534114304	2.55392e+08
Cx Bi	GlcNAc2Man3 + GlcNAc2,Gal2,Fuc1,NeuAc1 (RRT:12.1B)		946360256	852226880	836128832	878238656	5.95416e+07			275847648	262180976	274084000	270704208	7.43382e+06
Cx Bi	GlcNAc2Man3 + GlcNAc2,GalNAc1,Gal1,Fuc1,NeuAc1 (RRT:10.7A)		10584878	10567303	10448133	10533438	74397.1			3517421	2901053	3418906	3.27913e+06	331106
Cx Bi	GlcNAc2Man3 + GlcNAc2,Gal2,NeuAc2 (RRT:11.1A)		54805815296	51397566464	46269812736	50824398165	4296769292			16626384896	15509547008	15264540672	15800157525	725944748
Cx Bi	GlcNAc2Man3 + GlcNAc2,Gal2,NeuAc2 (RRT:12.6B)		178959136	159828608	160502016	166429920	1.08558e+07			58352316	60795976	56727164	58625152	2.04808e+06
Cx Bi	GlcNAc2Man3 + GlcNAc2,Gal2,NeuAc2 (RRT:13.6C)		3532366336	3339099136	3389225984	3420230485	1.00295e+08			1155827456	949505856	1019613440	1041648917	1.04911e+08
Cx Bi	GlcNAc2Man3 + GlcNAc2,Gal2,Fuc1,NeuAc2 (RRT:11.9A)		420118464	368843584	399247296	3.9607e+08	2.57847e+07			102013320	89032304	99285696	9.67771e+07	6.84445e+06
Cx Bi	GlcNAc2Man3 + GlcNAc2,Gal2,Fuc1,NeuAc2 (RRT:12B)		3537942016	3158851072	3261814784	3319535957	1.96026e+08			1094049536	1040190912	999669120	1044636523	4.7347e+07
Cx Bi	GlcNAc2Man3 + GlcNAc2,Gal2,Fuc1,NeuAc2 (RRT:13.3A1)		256766544	234806320	228162720	2.39912e+08	1.49698e+07			71799192	72424160	73092760	72438704	646907
Cx Bi	GlcNAc2Man3 + GlcNAc2,Gal2,Fuc1,NeuAc2 (RRT:13.9B1)		358274496	325910144	316407968	3.33531e+08	2.1949e+07			110143600	110424088	106265536	108944408	2.32421e+06
Cx Tri	GlcNAc2Man3 + GlcNAc3,Gal3 (RRT:9.3A)		79894248	71880496	70842832	7.42059e+07	4.95354e+06			26604504	26343210	26148898	2.63655e+07	228622
Cx Tri	GlcNAc2Man3 + GlcNAc3,Gal3 (RRT:10.2B)		59281764	58692436	55997552	57990584	1.75099e+06			16154860	18339936	19593686	18029494	1.74031e+06
Cx Tri	GlcNAc2Man3 + GlcNAc3,Gal1,Fuc1,NeuAc1 (RRT:11.1A)		11484229	11128824	11117022	1.12434e+07	208684			3812589	3426035	4098883	3779169	337667
Cx Tri	GlcNAc2Man3 + GlcNAc3,Gal1,Fuc1,NeuAc1 (RRT:12.1B)		13014198	11903259	10905536	1.1941e+07	1.05484e+06			4309845	3614256	3555909	3826670	419458
Cx Tri	GlcNAc2Man3 + GlcNAc3,Gal1,Fuc1,NeuAc1 (RRT:12.3C)		7295940	5406573	7638189	6780234	1.20187e+06			3087882	2609777	2320930	2672863	387348
Cx Tri	GlcNAc2Man3 + GlcNAc3,Gal3,Fuc1 (RRT:10.7A)		44472048	37865348	38502264	4.02799e+07	3.64446e+06			6750744	5420806	9065948	7079166	1.84463e+06
Cx Tri	GlcNAc2Man3 + GlcNAc3,Gal3,Fuc1 (RRT:11.2B)		35268784	33880824	35805344	34984984	993152			9300607	9342114	9302167	9.31496e+06	23526.7
Cx Tri	GlcNAc2Man3 + GlcNAc3,Gal3,NeuAc1 (RRT:10.5A)		26798632	24274870	24939134	2.53375e+07	1.3082e+06			4030071	4168055	4929804	4.37598e+06	484565
Cx Tri	GlcNAc2Man3 + GlcNAc3,Gal3,NeuAc1 (RRT:11.6B)		1493516032	1314159872	1246297856	1351324587	1.27731e+08			356119744	361716064	363229376	3.60355e+08	3.74513e+06
Cx Tri	GlcNAc2Man3 + GlcNAc3,Gal3,NeuAc1 (RRT:C)		732182976	663908928	699281408	6.98458e+08	3.41445e+07			352244032	362220352	360554016	3.58339e+08	5.34415e+06
Cx Tri	GlcNAc2Man3 + GlcNAc3,Gal3,NeuAc1 (RRT:D)		20473932	19266842	19002804	1.95812e+07	784326			7116174	6272462	6209689	6532775	506212
Cx Tri	GlcNAc2Man3 + GlcNAc3,Gal3,NeuAc1 (RRT:E)		87714016	83840784	74567352	8.20407e+07	6.75565e+06			23842578	19945804	22283768	22024050	1.96133e+06
Cx Tri	GlcNAc2Man3 + GlcNAc3,Gal3,Fuc1,NeuAc1 (RRT:11.3A)		28173684	25973952	27269256	27138964	1.10564e+06			5755895	5312271	4934160	5.33411e+06	411303
Cx Tri	GlcNAc2Man3 + GlcNAc3,Gal3,Fuc1,NeuAc1 (RRT:11.8B)		12360276	11392424	11675134	11809278	497675			1185338	1468992	1363751	1.33936e+06	143391
Cx Tri	GlcNAc2Man3 + GlcNAc3,Gal3,Fuc1,NeuAc1 (RRT:12.2C)		159735008	173322880	160993424	1.64684e+08	7.5081e+06			42257648	32416108	54288288	42987348	1.09543e+07
Cx Tri	GlcNAc2Man3 + GlcNAc3,Gal3,Fuc1,NeuAc1 (RRT:12.3D)		32528908	29888626	30934320	3.11173e+07	1.32962e+06			67356824	58122316	55504924	6.0328e+07	6.22621e+06
Cx Tri	GlcNAc2Man3 + GlcNAc3,Gal3,Fuc1,NeuAc1 (RRT:12.5E)		184622144	165626752	163659824	1.71303e+08	1.15766e+07			47775968	51516128	48327916	4.92067e+07	2.019e+06
Cx Tri	GlcNAc2Man3 + GlcNAc3,Gal3,Fuc1,NeuAc1 (RRT:12.8F)		34340216	31065212	32401084	3.26022e+07	1.64674e+06			10430373	9458198	9888132	9.92557e+06	487167
Cx Tri	GlcNAc2Man3 + GlcNAc3,Gal3,Fuc1,NeuAc1 (RRT:13.8G)		64133644	58347784	59941980	6.08078e+07	2.98852e+06			23616808	24171462	23895280	2.38945e+07	277328
Cx Tri	GlcNAc2Man3 + GlcNAc3,Gal3,Fuc1,NeuAc1 (RRT:13.8G)		28569866	29836134	28389708	2.89319e+07	788251			3775691	3231853	3407055	3471533	277593
Cx Tri	GlcNAc2Man3 + GlcNAc3,Gal3,Fuc1,NeuAc1 (RRT:13.8G)		28133280	24329656	24996056	25819664	2.03117e+06			2875046	2758685	3196689	2.94347e+06	226878
Cx Tri	GlcNAc2Man3 + GlcNAc3,Gal3,Fuc1,NeuAc1 (RRT:13.8G)		21451582	19138560	19896210	2.01621e+07	1.17921e+06			3061261	4670739	1870095	3.2007e+06	1.40552e+06
Cx Tri	GlcNAc2Man3 + GlcNAc3,Gal3,NeuAc2 (A)		136476032	131106888	134129376	1.33904e+08	2.69165e+06			22494054	24458884	19247222	22066720	2.63198e+06
Cx Tri	GlcNAc2Man3 + GlcNAc3,Gal3,NeuAc2 (B)		593073280	537901440	562162496	564379072	2.76526e+07			156180320	145727408	152658976	1.51522e+08	5.31836e+06
Cx Tri	GlcNAc2Man3 + GlcNAc3,Gal3,NeuAc2 (C)		278518656	258026592	259020336	265188528	1.15549e+07			61759964	87472424	76969136	75400508	1.29278e+07
Cx Tri	GlcNAc2Man3 + GlcNAc3,Gal3,NeuAc2 (D)		55440672	49535256	53143616	5.27065e+07	2.97687e+06			9393928	13025078	10787422	1.10688e+07	1.83186e+06
Cx Tri	GlcNAc2Man3 + GlcNAc3,Gal3,NeuAc2 (E)		952634112	869334016	861343232	894437120	5.05582e+07			295872160	309288928	312669440	3.05944e+08	8.88431e+06
Cx Tri	GlcNAc2Man3 + GlcNAc3,Gal3,NeuAc2 (F)		143168608	136552464	141341568	1.40354e+08	3.4168e+06			33728480	56774004	14118417	3.48736e+07	2.13508e+07
Cx Tri	GlcNAc2Man3 + GlcNAc3,Gal3,NeuAc2 (G)		104009424	87841928	95149648	95667000	8.09615e+06			772438	3822187	1222557	1.93906e+06	1.64629e+06
Cx Tri	GlcNAc2Man3 + GlcNAc3,Gal3,NeuAc2 (H)		20141256	20003378	18096634	19413756	1.14274e+06			3280177	1034052	6879887	3731372	2.94892e+06
Cx Tri	GlcNAc2Man3 + GlcNAc3,Gal3,Fuc1,NeuAc2 (RRT:13.4A)		234552928	219361680	228803664	2.27573e+08	7.67006e+06			58454376	52780796	50594056	53943076	4.05701e+06
Cx Tri	GlcNAc2Man3 + GlcNAc3,Gal3,Fuc1,NeuAc2 (RRT:13.75B)		381764608	323591968	349092544	351483040	2.91599e+07			113836920	101208192	101220792	105421968	7.28756e+06
Cx Tri	GlcNAc2Man3 + GlcNAc3,Gal3,Fuc1,NeuAc2 (RRT:13.95C)		39637272	35903228	37161040	37567180	1.89986e+06			5547848	7815581	7101668	6821699	1.1595e+06
Cx Tri	GlcNAc2Man3 + GlcNAc3,Gal3,Fuc1,NeuAc2(RRT:14.1E)		21029650	16950752	20565594	19515332	2.23308e+06			6073836	12998191	8646629	9239552	3.50005e+06
Cx Tri	GlcNAc2Man3 + GlcNAc3,Gal3,NeuAc3 (A)		714821120	650499840	634210432	666510464	4.26237e+07			110520448	95703008	124972088	1.10399e+08	1.46349e+07
Cx Tri	GlcNAc2Man3 + GlcNAc3,Gal3,NeuAc3 (B)		2532226560	2256262144	2184418304	2324302336	1.83616e+08			331749664	396020288	360718528	3.62829e+08	3.21873e+07
Cx Tri	GlcNAc2Man3 + GlcNAc3,Gal3,NeuAc3 (C)		149559776	138576704	137905600	1.42014e+08	6.54342e+06			90326160	49964612	22496448	5.42624e+07	3.41185e+07
Cx Tri	GlcNAc2Man3 + GlcNAc3,Gal3,Fuc1,NeuAc3 (A)		1095072768	998875520	997578944	1030509077	5.59176e+07			247515968	242870064	218636720	2.36341e+08	1.55073e+07
Cx Tri	GlcNAc2Man3 + GlcNAc3,Gal3,Fuc1,NeuAc3 (B)		49355008	44195208	42297456	4.52826e+07	3.65226e+06			4791532	3310474	4126121	4.07604e+06	741798
Cx Tri	GlcNAc2Man3 + GlcNAc3,Gal3,Fuc1,NeuAc3 (C)		163158128	140189488	140154496	1.47834e+08	1.32711e+07			5497169	4498152	4766725	4920682	516997
Cx Tetra	GlcNAc2Man3 + GlcNAc4,Gal4,NeuAc1 (A)		177830496	164416032	178208656	1.73485e+08	7.85629e+06			45414688	43186408	39136576	42579224	3.18279e+06
Cx Tetra	GlcNAc2Man3 + GlcNAc4,Gal4,NeuAc1 (A)		30367432	28423158	28736668	2.91758e+07	1.04386e+06			8709373	8754954	9416503	8.96028e+06	395760
Cx Tetra	GlcNAc2Man3 + GlcNAc4,Gal4,Fuc1,NeuAc1 (A)		20720778	20290928	18105626	1.97058e+07	1.40234e+06			3387401	3414747	3328414	3376854	44122.3
Cx Tetra	GlcNAc2Man3 + GlcNAc4,Gal4,Fuc1,NeuAc1 (B)		5215569	5001826	5131112	5116169	107652			1358977	1230959	2059852	1.54993e+06	446221
Cx Tetra	GlcNAc2Man3 + GlcNAc4,Gal4,Fuc1,NeuAc1 (B)		11691580	9521712	10556372	10589888	1.08532e+06			2560469	2308040	2068357	2.31229e+06	246084
Cx Tetra	GlcNAc2Man3 + GlcNAc4,Gal4,NeuAc2 (A)		15566424	14968274	15026126	1.51869e+07	329912			948444	1216023	1027083	1063850	137526
Cx Tetra	GlcNAc2Man3 + GlcNAc4,Gal4,NeuAc2 (B)		60986360	54833904	58337324	5.80525e+07	3.0861e+06			6083038	5432614	5892513	5.80272e+06	334380
Cx Tetra	GlcNAc2Man3 + GlcNAc4,Gal4,NeuAc2 (A1)		254232288	230966880	230987360	2.38729e+08	1.34264e+07			42884288	57704548	62039520	54209452	1.00445e+07
Cx Tetra	GlcNAc2Man3 + GlcNAc4,Gal4,NeuAc2 (B1)		67658752	51126232	53748352	57511112	8.88537e+06			9392855	9159953	5967014	8173274	1.91422e+06
Cx Tetra	GlcNAc2Man3 + GlcNAc4,Gal4,NeuAc3 (A)		10157446	8951916	9174056	9427806	641574				1234240	2170993	1.70262e+06	662384
Cx Tetra	GlcNAc2Man3 + GlcNAc4,Gal4,NeuAc3 (B)		51829200	46993596	44232816	47685204	3.84513e+06			1960211	2740689	1953180	2.21803e+06	452653
Cx Tetra	GlcNAc2Man3 + GlcNAc4,Gal4,NeuAc3 (C)		46220908	44791432	40448708	4.38203e+07	3.00613e+06			1277581	342120	480122	699941	504987
Cx Tetra	GlcNAc2Man3 + GlcNAc4,Gal4,NeuAc3 (D)		77780712	64081464	67971072	69944416	7.0596e+06			2173483	1522276	732111	1.47596e+06	721802
Cx Tetra	GlcNAc2Man3 + GlcNAc4,Gal4,NeuAc3 (E)		7513937	6481977	6318033	6.77132e+06	648332			84377	348682	141070	191376	139149
Cx Tetra	GlcNAc2Man3 + GlcNAc4,Gal4,NeuAc3 (E)		3840714	2788396	4103071	3.57739e+06	695770			134025	249205	207348	196859	58301.9
Cx Tetra	GlcNAc2Man3 + GlcNAc4,Gal4,Fuc1,NeuAc3 (A)		15144946	14437448	15227334	14936576	434216			1055402	724932	639268	806534	219741
Cx Tetra	GlcNAc2Man3 + GlcNAc4,Gal4,Fuc1,NeuAc3 (B)		20761472	17284946	16920084	1.83222e+07	2.12036e+06			793538	300749	462367	518885	251209
Cx Tetra	GlcNAc2Man3 + GlcNAc4,Gal4,NeuAc4 (A)		17710252	15806146	15072422	1.61963e+07	1.3615e+06			0	0	0
Cx Tetra	GlcNAc2Man3 + GlcNAc4,Gal4,NeuAc4 (B)		23800622	20516664	22062410	2.21266e+07	1.64292e+06			0	0	0
Cx Tetra	GlcNAc2Man3 + GlcNAc4,Gal4,Fuc1,NeuAc4 (A)		2207510	1987047	1788905	1.99449e+06	209402			0	0	0
